# Supplementary material for: Delayed Processing of Chilled Whole Blood for 24 Hours Does Not Affect the Concentration of the Majority of Micronutrient Status Biomarkers
Source: J Nutr. 2021 Sep 6;151(11):3524–32. doi: 10.1093/jn/nxab267 (PMC8564691; doi:10.1093/jn/nxab267)
Supplement: nxab267_Supplemental_Files [file nxab267_Supplemental_Files.zip]

Archive with 2 entries (2 files):
- JN-2021-0500_R1 Supplemental data methods.docx
- JN-2021-0500_R1 Supplemental data results.docx
